# Supplementary material for: Activation of SNr GABA neurons drives liver-brain-eye axis dysfunction in hepatic encephalopathy
Source: iScience. 2026 Jan 16;29(2):114720. doi: 10.1016/j.isci.2026.114720 (PMC12907090; doi:10.1016/j.isci.2026.114720)
Supplement: Table S1. Experimental allocation of transgenic mouse strains across methodological procedures [file mmc2.xlsx]

## Sheet: Sheet1
Mouse Nomenclature	C57BL / 6J	c-Fos-CreERT2	GAD2-Cre	GFP-Mito	GAD2-Mito-GFP
Experiment Title	Liver function and ammonia testing	Injection of anterograde labeling virus: rAAV2/1-EF1a-DIO-EGFP-WPRE.	Injection of anterograde labeling virus:rAAV2 / 1-Fos-DIO-EGFP-WPRE	GFP-Mito mice were bred with GAD2-Cre mice to create GAD2-Mito-GFP transgenic mice.	GFP-Mito mice were bred with GAD2-Cre mice to create GAD2-Mito-GFP transgenic mice.
	Liver and ocular H&E staining	Investigating the distribution of GAD2 in the brain
	Modified neurological severity score system
	In vivo visual evoked potentials
	In vivo retinal visual electrophysiology examination
	In vivo retinal capillary network optical coherence tomography angiography
	Injection of anterograde labeling virus:rAAV2 / 1-EF1a-EGFP-WPRE
	Chemogenetic inhibition and activation
	Isolation of mouse retinal tissue
	Western blot
